# Supplementary material for: Deliberately making miskates: Behavioural consistency under win maximization and loss maximization conditions
Source: NPJ Sci Learn. 2023 Dec 6;8:55. doi: 10.1038/s41539-023-00206-6 (PMC10700323; doi:10.1038/s41539-023-00206-6)
Supplement: Supplementary file 3 — Supplementary dataset 1 [file 41539_2023_206_MOESM3_ESM.xlsx]

## Sheet: Experiment1
		Experiment1_win_maximization
		Opponent_Alternating_Strategy					Opponent_Repetitive_Strategy					Opponent_Mixed_Strategy					Collapsed_across_strategies
ID		RTWstay_A	RTWshift_A	RTLstay_A	RTLshift_A		RTWstay_R	RTWshift_R	RTLstay_R	RTLshift_R		RTWstay_M	RTWshift_M	RTLstay_M	RTLshift_M		RT_Wstay	RT_Wshift	RT_Lstay	RT_Lshift
1		703.5	949	1181	1602		316	333	316	283		341.5	358	283	324.5		509.75	641	748.5	942.5
2		510	470	405	455		659.5	1061	440	520		629	620	483	493		584.75	765.5	422.5	487.5
3		717	733.5	600	675.5		600.5	1284	583	583		608.5	884	600	834		658.75	1008.75	591.5	629.25
4		500.5	404	644	368		255.5	253	285	285		270	224	217	234		378	328.5	464.5	326.5
5		617	383	516.5	300		167	117	233	141.5		608.5	333	417	300		392	250	374.75	220.75
6		96	133	108.5	117		200	200	117	141.5		83	117	117	100		148	166.5	112.75	129.25
7		501	334	384	317		968	751	718	718		885	1151.5	518	651		734.5	542.5	551	517.5
9		550	367	367	341.5		317	283	300	333		391.5	383	350	333		433.5	325	333.5	337.25
11		291.5	250	275	275		217	200	483	250		217	250	233	233		254.25	225	379	262.5
12		1031	302	250	191.5		283	316.5	325	225		125	175	167	141.5		657	309.25	287.5	208.25
13		308.5	267	283	217		133.5	208.5	208	183		283	241.5	183	208.5		221	237.75	245.5	200
14		100	141.5	183	117		141.5	150	250	133		167	175	183	108.5		120.75	145.75	216.5	125
15		167	158.5	142	125		150	233	367	183		250	250	300	150		158.5	195.75	254.5	154
16		178	229	147	87		253	140	256	207		132.5	108	101.5	106		215.5	184.5	201.5	147
17		500	367	616.5	641.5		433	383.5	417	391.5		500	508.5	483	417		466.5	375.25	516.75	516.5
18		109	207	205	109		207	355.5	153.5	204		205	209	107	204.5		158	281.25	179.25	156.5
19		275	358	242	216.5		392	354	200	275		308	984	320.5	358		333.5	356	221	245.75
20		275	308.5	283	283		350	400	433.5	367		500	484	425	417		312.5	354.25	358.25	325
23		216	199.5	233	191		200	383	183	366		250	233	316	174.5		208	291.25	208	278.5
24		1174.5	567	816	2299		317	300	425	1799.5		1491	533	483	766		745.75	433.5	620.5	2049.25
26		83	250	133	150		150	150	100	133.5		183	333	150	275		116.5	200	116.5	141.75
28		460	405	420	420		590	800	500	590		600	720	600	360		525	602.5	460	505
29		367	275.5	300	300.5		342	234	1234	317		383.5	267	300	284		354.5	254.75	767	308.75
30		108.5	91.5	133	117		139	117	83	100		83	117	100	100		123.75	104.25	108	108.5
31		417	301	334	284		334	534	334	334		301	334	284	317		375.5	417.5	334	309
32		266	200	200	200		241.5	233	241.5	283		250	333	233	266		253.75	216.5	220.75	241.5
33		261.5	2298	254	210		413.5	442	499	320		436	2033	378	421		337.5	1370	376.5	265
34		367	300	283	475		491.5	291.5	600	317		500	400	283	333		429.25	295.75	441.5	396
35		283	358.5	341.5	267		483	358.5	317	367		341.5	350	375	350		383	358.5	329.25	317
36		683	408.5	449.5	1332.5		550	1216	449.5	367		500	583	317	558		616.5	812.25	449.5	849.75
37		890	1595	1197	884		630	929	370	460		820	1811	639.5	520		760	1262	783.5	672
38		634	392	333	291.5		467	600	434	459		434	408.5	333	417		550.5	496	383.5	375.25
39		1017	750	733	700		1300	1383	491.5	1125		2291.5	916.5	1067	675		1158.5	1066.5	612.25	912.5
40		315	315	365	298		464	497.5	448	365		415	348	332	365		389.5	406.25	406.5	331.5
41		117	158.5	150	117		141.5	133	125	167		167	117	133	142		129.25	145.75	137.5	142
43		933	317	283	600		267	108.5	225	250		483	466.5	275	200		600	212.75	254	425
44		566.5	825	308.5	467		1334	825.5	1217	500		483	241.5	267	350		950.25	825.25	762.75	483.5
45		367	317	333	317		133	267	141.5	233.5		250	300	341.5	333		250	292	237.25	275.25
46		562	690.5	639	660		805	274	736	347		274.5	343.5	500	625		683.5	482.25	687.5	503.5
47		108.5	100	191.5	183		133	83.5	141.5	67		133	100	133	100		120.75	91.75	166.5	125
48		416	640	240	234		428	311	481.5	380		1365	522	1108	352		422	475.5	360.75	307
49		180	257	139	177		240	139	174	459		161.5	502	202	360.5		210	198	156.5	318
50		117	117	100	125		250	317	200	183		67	117	117	133		183.5	217	150	154
51		283	283	217	117		250	200	141.5	183		233	158.5	150	158.5		266.5	241.5	179.25	150
52		117	133.5	133	100		167	67	200	150		133	117	117	117		142	100.25	166.5	125
54		703	1233.5	818	315		831	429	524.5	748.5		1024	1088.5	980	561		767	831.25	671.25	531.75
56		233	291.5	233	150		308.5	391.5	242.5	267		333	350	300	341.5		270.75	341.5	237.75	208.5
57		367	2066	350	317		383	400	467	400		333	225	366.5	283		375	1233	408.5	358.5
58		516.5	725	825	667		133	758	233	167		333	583	467	433.5		324.75	741.5	529	417
59		928	613	530	571.5		704	1002	778	497		629	530	414	414		816	807.5	654	534.25
60		166.5	250	67	316.5		250	350	183	383		100	117	117	100		208.25	300	125	349.75
61		533.5	625	383.5	600		367	333	383	366.5		583	550	283	575		450.25	479	383.25	483.25
63		133	97	97	82		170	146	152	130.5		130	144	136.5	139.5		151.5	121.5	124.5	106.25
65		306	295.5	250	243		218.5	236	549	187.5		167	76	121.5	160		262.25	265.75	399.5	215.25
66		417	267	359	417		317	292	250	334		350	292	208.5	325.5		367	279.5	304.5	375.5
67		184	117	117	184		601	1285	784.5	1268		826	759.5	718	1643.5		392.5	701	450.75	726
68		191	170	170	109		109	115	91	91		170	152	142.5	121		150	142.5	130.5	100
69		236	204.5	236	201		208	225.5	139	128.5		257	243	229	229		222	215	187.5	164.75
70		242	434	258.5	175.5		284	633.5	175.5	317		400	217	200	167		263	533.75	217	246.25
71		358	318	343	358		606	570.5	688	328		968	648	597	818		482	444.25	515.5	343
72		250	250	217	283		267	250	217	233		250	250	275	308.5		258.5	250	217	258
73		353	415	364	295		349	455	458	377		417	331	271	283		351	435	411	336
74		1008.5	491.5	441.5	867		100	67	150	133		50	84	67	125		554.25	279.25	295.75	500
75		200	200	250	267		241.5	308.5	233	217		233	167	208.5	225		220.75	254.25	241.5	242
77		83	75	100	100		133	200	91.5	117		100	100	158.5	100		108	137.5	95.75	108.5
78		799	250	225	283		316.5	366	333	283		266	249.5	200	250		557.75	308	279	283
79		375	234	211	238		326	288.5	294	255		270	255	255.5	222		350.5	261.25	252.5	246.5
80		75	100	50	67		67	75	100	100		58.5	100	150	75		71	87.5	75	83.5
81		2217	758.5	549	617		2025	1741.5	1008.5	400		2592	883	383	800		2121	1250	778.75	508.5
83		2875	167	200	691.5		167	100	158.5	116.5		217	167	83	100		1521	133.5	179.25	404

## Sheet: Experiment2
		Experiment2_loss_maximization
		Opponent_Alternating_Strategy					Opponent_Repetitive_Strategy					Opponent_Mixed_Strategy					Collapsed_across_strategies
ID		RTWstay_Alos	RTWshift_Alos	RTLstay_Alos	RTLshift_Alos		RTWstay_Rlos	RTWshift_Rlos	RTLstay_Rlos	RTLshift_Rlos		RTWstay_Mlos	RTWshift_Mlos	RTLstay_Mlos	RTLshift_Mlos		RT_Wstay	RT_Wshift	RT_Lstay	RT_Lshift
1		216.5	234.5	246.5	207		190.5	162	119.5	198.5		166	209	190	209		203.5	198.25	183	202.75
3		817	1067	700	816.5		1258.5	700	800	733.5		800	792	917	667		1037.75	883.5	750	775
4		317	392	300	167		233	283.5	233	350		233	283	250	283		275	337.75	266.5	258.5
5		833	700	667	1100		217	467	667	567		316.5	400	400	383.5		525	583.5	667	833.5
8		217	267	366.5	267		467	100	383	450		217	200	241.5	317		342	183.5	374.75	358.5
9		233	241.5	217	267		283	283	150	317		233	308.5	325	241.5		258	262.25	183.5	292
10		450	700	2499.5	333		566.5	517	433.5	341.5		500	1233	1100	500		508.25	608.5	1466.5	337.25
11		167	134	100	117		117	117	134	134		100	184	167	150		142	125.5	117	125.5
12		267	283	283	241.5		233	250	283	267		267	300	317	316.5		250	266.5	283	254.25
14		374.5	308.5	483	416.5		433	416	316	375		316	400	333	283		403.75	362.25	399.5	395.75
15		792	767	825	366.5		500	383	567	675		375	350	467	500		646	575	696	520.75
16		216.5	283	350	317		666	349.5	383	641.5		267	374.5	433	350		441.25	316.25	366.5	479.25
17		791	425	458	535		317	297.5	337	370		256	293	413	217		554	361.25	397.5	452.5
20		150	884	167	225.5		300	284	250	334		167	200	200.5	150		225	584	208.5	279.75
24		300	367	467	317		625	400	333	500		300	350	400	333.5		462.5	383.5	400	408.5
25		744.5	896	529	538		268	258	260	318		248	278	291.5	300		506.25	577	394.5	428
27		316.5	367	267	333		308.5	325	366.5	300		300	350	300	325		312.5	346	316.75	316.5
28		408	358	550	258		283	275	266	83		150	#NUM!	167	499.5		345.5	316.5	408	170.5
30		83	83	83	100		67	83	141.5	83		83	117	100	50		75	83	112.25	91.5
31		1050	467	1283	900		1391.5	650	967	758.5		833	408.5	1350	467		1220.75	558.5	1125	829.25
32		125	83	108.5	75		133	67	108.5	167		175	100	117	117		129	75	108.5	121
34		450	366.5	783	700		450	841.5	1000	600		1033	933	1417	1050		450	604	891.5	650
35		112.5	148	199.5	117		546.5	734	740	340		326	322	109.5	317.5		329.5	441	469.75	228.5
36		333	350	391.5	341.5		366.5	350	375	417		341.5	358.5	441.5	367		349.75	350	383.25	379.25
37		451.5	448	526	666		634	678	954	753		677	640	780.5	721.5		542.75	563	740	709.5
38		457.5	557.5	350	399		316	300	566	399.5		449.5	416	533	491		386.75	428.75	458	399.25
39		63	146	111	76		146	79.5	90	160		100.5	86.5	52.5	97		104.5	112.75	100.5	118
40		258.5	83	133	125		225	158	183	334		100	133	217	167		241.75	120.5	158	229.5
41		441.5	275	517	483.5		483	150	325	350		416.5	500	408.5	333		462.25	212.5	421	416.75
44		367	283.5	416.5	375		550	517	416.5	483		333	383	367	617		458.5	400.25	416.5	429
45		400	483	500	350		650	666	700	566.5		816	500	700	666		525	574.5	600	458.25
46		300	366	383	317		341.5	283	350	317		341.5	358	424.5	450		320.75	324.5	366.5	317
47		266	150	117	174.5		166	158	291.5	258		166	200	199.5	216		216	154	204.25	216.25
48		332.5	349	607	707		233	1164	216	258		333	307.5	366	433		282.75	756.5	411.5	482.5
49		450	333	408	308.5		183	225	300	200		916	533	650	1108		316.5	279	354	254.25
50		133	166.5	100	58.5		141.5	150	117	333		133	150	91.5	167		137.25	158.25	108.5	195.75
51		215	410	358	236		215	170.5	222	222		225.5	229	215	201.5		215	290.25	290	229
52		270	240	334.5	348		269	241	293	321.5		292	296	342	320		269.5	240.5	313.75	334.75
53		107	126.5	160	167		147	93	126.5	120		120	147	133	86.5		127	109.75	143.25	143.5
54		253	253	347	253		474	420.5	554	694		294	267	220	387		363.5	336.75	450.5	473.5
55		1751	1334.5	1184	801		1017	1209	1059	851		675.5	834	1334.5	1401		1384	1271.75	1121.5	826
58		368	431	454.5	898		683	593	657	1174		446	514.5	407	442		525.5	512	555.75	1036

## Sheet: Experiment3
		Experiment3_win_maximization															Experiment3_loss_maximization
		Opponent_Alternating_Strategy					Opponent_Repetitive_Strategy					Opponent_Mixed_Strategy					Opponent_Alternating_Strategy					Opponent_Repetitive_Strategy					Opponent_Mixed_Strategy					Collapsed_across_goals_and_strategies
ID		RTWstay_A	RTWshift_A	RTLstay_A	RTLshift_A		RTWstay_R	RTWshift_R	RTLstay_R	RTLshift_R		RTWstay_M	RTWshift_M	RTLstay_M	RTLshift_M		RTWstay_Alos	RTWshift_Alos	RTLstay_Alos	RTLshift_Alos		RTWstay_Rlos	RTWshift_Rlos	RTLstay_Rlos	RTLshift_Rlos		RTWstay_Mlos	RTWshift_Mlos	RTLstay_Mlos	RTLshift_Mlos		RT_Wstay	RT_Wshift	RT_Lstay	RT_Lshift
2		401	409.5	418	385		359.5	435	301	301		552	385	376.5	318		384.5	493.5	485	543		368	334	401	334		318	334	359.5	334		378.25	418	401.25	390.75
3		1335	1293	1268	784		184	400	242	300		234	484	267	175.5		300	400	317	317		884	384	384	442.5		317	350	350	350.5		675.75	619.25	552.75	460.875
4		167	100	141.5	67		241.5	683	267	267		233.5	133	183	133		267	308.5	433	283		366.5	233	317	208		483	433	467	641.5		260.5	331.125	289.625	206.25
7		250	133	133.5	250		100	275	133	83.5		208.5	267	133	167		258.5	167	233	217		300	433	283	442		133	150	183	858.5		227.125	252	195.625	248.125
8		366.5	291.5	266	350		300	258.5	266	133		391	283	274.5	216.5		266	266.5	366	266		300	183.5	441.5	683		258	116.5	283	233		308.125	250	334.875	358
9		150	117	217	150		133	117	133	117		183	133	175	100		100	133	150	50		117	167	108.5	117		167	75	100	108.5		125	133.5	152.125	108.5
10		148	110	70	131.5		301	414	380.5	240		175	119	102	127		105.5	101.5	121.5	147		91	119	111	98		85	96	91.5	96.5		161.375	186.125	170.75	154.125
11		100	75	100	83		83	100	108	83		83	133	125	100		200	249.5	300	283		50	84	117	216		125	125	133	200		108.25	127.125	156.25	166.25
12		117	100	150	67		133	83	83	100		83.5	67	100	133		133	67	100	83.5		83	100	150	50		150	83	125	125		116.5	87.5	120.75	75.125
13		717	533	675	267		283	267	1683	233		633	533	250	383.5		500	367	400	367		750	375	425	666.5		383	417	317	650		562.5	385.5	795.75	383.375
14		355	349	353	347		397	423	517	384		383	380.5	374.5	332		290	309	340.5	349		392	363.5	359	334		323.5	319.5	405	364		358.5	361.125	392.375	353.5
15		299	3618	267.5	1000		111	76	139	104		403	410	195	149.5		111	66	125	118		132	111	229.5	128.5		111	138.5	114.5	121.5		163.25	967.75	190.25	337.625
16		266	233	233	291		300	241.5	258	266		266	283	224.5	283		300	283	283	266		283	300	250	316		274.5	250	283	283		287.25	264.375	256	284.75
17		847	320	340.5	427		387	440	473.5	400		387	320	320.5	320		334	374	414	347		294	307	360	455		300.5	307	467	347		465.5	360.25	397	407.25
18		550	608.5	500	391.5		883	417	441.5	400		533	683	583	600		1025	391.5	775	367		825	700	675	475		700	1033	867	608		820.75	529.25	597.875	408.375
19		918	2035	751	909.5		1043	834	534	400		575.5	1518	926	459		1276	2019	1109.5	2052		1301	2052	1777	617.5		951	1551.5	867.5	1485		1134.5	1735	1042.88	994.75
21		475	283	266.5	300		467	467	200	250		408.5	433.5	417	692		283	217	358.5	333		1575	617	725	750		550	867	1967	350		700	396	387.5	408.25
22		450	383	308.5	417		300	250	283	200		291.5	308.5	241.5	267		250	550	358	417		733	550	417	758.5		375	350	550	550		433.25	433.25	341.625	448.125
23		633.5	250	258	200		167	191.5	175	191.5		67	133	133	133		258.5	250	217	250		258	400	333.5	300		383	300	383	317		329.25	272.875	245.875	235.375
24		300	283	350	517		317	291.5	384	358		316.5	317	258.5	1050		258	250	250	267		233	183	250	150		217	250	200	183		277	251.875	308.5	323
25		316.5	283	417	350		300	250	325	267		533	450	383	550		350	383	358.5	333		400	617	433	717		517	366.5	483	483		341.625	383.25	383.375	416.75
27		400	334	333.5	333		317	408.5	246	283		267	400	283	258.5		250	250	250	200		300	567	367	267		250	216.5	241.5	233.5		316.75	389.875	299.125	270.75
29		1848	1540	1981	2405.5		549	383	616	516		383	500	333	333		2614	1898	2347	3879		1473.5	350	1290.5	250		2747	1981	2097.5	3130		1621.12	1042.75	1558.62	1762.62
30		433	400	466	474.5		416	416	583	583		441.5	366	350	433		450	316	416	425		316	899.5	300	1140.5		966	308	1291	516		403.75	507.875	441.25	655.75
32		133	177.5	175	150		250	250	150	150		204	136.5	269	209.5		219	200	244	239.5		306	287	437.5	361		150	185.5	171.5	229.5		227	228.625	251.625	225.125
33		337	271	326	328		396	489	349	357		470	324	280	292		333	229	361	257		325	263.5	270	246		263.5	179	376	285		347.75	313.125	326.5	297
34		2349	1474.5	800	3965		3781	3440	4931	2199		3398	3548.5	3332	2765		2965	7396	2674	1107.5		1408	700	1199.5	658.5		2182.5	2199	2107	1999		2625.75	3252.62	2401.12	1982.5
35		250	317	233	275		283	467	225	300		283	283	233	200		217	250	267	250		267	291.5	391.5	283		233	200	258.5	250		254.25	331.375	279.125	277
36		256.5	128.5	190.5	735		83	153	187	375		222	208	402	486		635	458	229	250		638	291.5	239.5	392		964	749	167	232.5		403.125	257.75	211.5	438
37		333	350	408.5	433		550	467	742	583		467	550	450	641.5		600	567	408.5	475		1917	1016.5	817	883		1633	833.5	1167	842		850	600.125	594	593.5
38		100	100	117	125		83	117	117	83		83.5	108	117	91.5		117	67	91.5	67		83	167	83	117		83.5	67	133	100		95.75	112.75	102.125	98
39		567	267	408.5	400		184	208.5	784	308.5		367	508.5	234	342		367	592	392	175.5		142	400	200	2802		208.5	150	250	234		315	366.875	446.125	921.5
40		183	175	141.5	241.5		100	133	117	117		133	133	117	117		150	167	150	117		133.5	83	133	125		100	83	125	133		141.625	139.5	135.375	150.125
41		266.5	258.5	350	300		333	292	267	275		333	325	350	317		408.5	466.5	1533	350		500	358.5	358.5	416.5		375	333	317	333		377	343.875	627.125	335.375
43		206.5	276	260.5	158.5		117	117	151	134		100	108.5	100	83		117	372	117	289		554	334.5	298.5	532.5		133	293	142	263		248.625	274.875	206.75	278.5
44		317	100	234	200.5		150	217	117	184		117	100	217	133		117	117	117	83		158.5	125	133	117		167	1101	141.5	#NUM!		185.625	139.75	150.25	146.125
47		150	200	183	200		183	167	100	117		167	233	150	183		333	341.5	291.5	300		117	117	208.5	183		233	233	250	200		195.75	206.375	195.75	200
48		583	267	216.5	167		133	533	275	383		275	317	308.5	300		200	167	183	133		200	567	200	633		141.5	183	133	292		279	383.5	218.625	329
51		183.5	108.5	133	200		300	466.5	217	225		225	133	167	250		375	308.5	283	691.5		367	433	325	558.5		167	150	133	250		306.375	329.125	239.5	418.75
52		1537	874	500	313.5		286.5	351	227	223.5		500	412	246.5	230.5		248	235.5	321	246		127	231	216	269		231	189.5	246	216		549.625	422.875	316	263
53		533.5	833	833	933		500	233	467	200		767	667	333	483		933	233	716.5	667		400	200	267	650		333	216.5	400	400		591.625	374.75	570.875	612.5
54		133	100	133	167		83	83	108.5	91.5		83	83	75	83		117	300	108.5	150		141.5	41.5	117	117		100	50	117	133.5		118.625	131.125	116.75	131.375
55		1672	836	752.5	568.5		1480	1171	961.5	786		1488	970	1262.5	719		1321	886	836	477		710.5	1405	343	468		2559	1162.5	1539	920		1295.88	1074.5	723.25	574.875
56		200	250	167	266.5		350	275	283	200		333	216.5	217	200		283	491.5	583	283		367	350	425	333		350	317.5	483	383.5		300	341.625	364.5	270.625
57		783	433	666.5	883		367	358.5	400	417		333	550	383	450		317	400	333.5	341.5		317	333	350	367		350	483	400	383		446	381.125	437.5	502.125
58		1255	307.5	332	557		399	407.5	299	349		1330	349	349	416		831	598.5	416	399		282.5	249	382	299		349	316	656.5	416		691.875	390.625	357.25	401
60		483	467	450	550		317	283	300	267		400	300	367	358		291.5	367	300	333		1233	525	367	433		333	467	300	300		581.125	410.5	354.25	395.75
61		375.5	384	367	1184		400	950	933.5	833.5		517	450	500	500		283	458.5	291.5	334		375.5	300	334	317		334	450	417	300		358.5	523.125	481.5	667.125
62		105	236	178.5	323		127	181.5	127	50		165	189.5	165	100		366	301	323	448		167.5	205	192	339		214	255.5	257	279		191.375	230.875	205.125	290
63		500	608.5	650	567		700	841.5	575	458		566.5	575	417	475		600	617	542	467		517	500	517	500		433	500	833.5	425		579.25	641.75	571	498
64		158.5	141.5	117	158.5		117	250	217	217		200	217	191.5	167		192	233	217	217		283	275	217	283		317	283	283.5	291.5		187.625	224.875	192	218.875
65		1983	933	1766	816		367	550	925	500		1000	1966	1000	599.5		333	350	383	417		1133	516.5	933	1566		791.5	433	883	350		954	587.375	1001.75	824.75
66		1083.5	1208	716.5	767		633	408.5	358.5	433		967	500	483.5	533		533	367	608.5	417		550	325	500	491.5		417	350	400	383		699.875	577.125	545.875	527.125
67		111	167	160	104		146	212	319	118		167	229	243	323		329.5	229	250	271		139	156.5	201	132		118	149.5	90	111		181.375	191.125	232.5	156.25
69		1515	1249	1349	2015		1832	1856.5	1832	1432		1515	1765	2565	1524		2864	1890	2864	2681		2365	2165	2098.5	1565		2814	2547.5	2656	2439.5		2144	1790.12	2035.88	1923.25
70		117	100	117	58.5		141.5	308	158	233		117	250	117	117		167	100	58.5	83		100	133	83	1066		150	100	108.5	91.5		131.375	160.25	104.125	360.125
71		491.5	333	483	317		400	941.5	1466	641		441.5	367	516	458		1216	583	1066	966		983	1333	875	1166		1033	733	1491	666		772.625	797.625	972.5	772.5
73		317	250	250	267		250	547.5	225	250		283	233	166.5	200		167	117	150	91.5		300	250	275	208.5		250	133	200	167		258.5	291.125	225	204.25
74		375	576.5	431	326.5		576	5729	465.5	1153		382	326	396	524.5		996.5	3201	1292	2778		354	385.5	1660	1226		375	375	333	336.5		575.375	2473	962.125	1370.88
75		1250	733	533.5	717		591.5	1233.5	500	558		1033.5	791.5	433	841.5		283	591.5	1000	433		283	425	2650	433		467	517	783	491.5		601.875	745.75	1170.88	535.25
76		200	233	200	250		250	250	217	200		267	250	217	283		133	141.5	125	150		116.5	175	167	308.5		133	150	200	217		174.875	199.875	177.25	227.125
77		139	237.5	100	195		170.5	231	133	172		247	212.5	182.5	133		189	376	184.5	201.5		221.5	162	160	188		211	198	759	168.5		180	251.625	144.375	189.125
78		254	207	504	254.5		305	1048.5	997	303		455	2040	898	401		751.5	703	701	701		702	999	1099	1590		898	750.5	1148	504		503.125	739.375	825.25	712.125
79		1400	693	587	486.5		680	2253	846.5	1307		1147	1467	573.5	773		2067	760	1013	1520		2273	1420	1653.5	1573		1920	1193.5	747	1733		1605	1281.5	1025	1221.62
80		2031	1549	1998	816		1940	1832	2348	1915		1898	999	1715	1257		1873	1132	1573.5	1373.5		1765	1216	949	1091		2006	2248	2722	2331		1902.25	1432.25	1717.12	1298.88
81		147	281	150.5	291		115	214.5	164.5	148.5		142	247	211.5	203		113	602.5	171	386		216	84	304	251.5		119	204	301	200		147.75	295.5	197.5	269.25
83		242	200	208.5	167		183	150	191.5	125		200	150	125	200		266.5	258.5	250	250		133	158	183	267		225	233	241.5	267		206.125	191.625	208.25	202.25
84		445	361	347	257		253.5	181	243	250		250	278	257	243		218.5	267	243	271		260.5	260.5	264	299		257	302.5	264	243		294.375	267.375	274.25	269.25
85		742	67	746	659		425	1017	308	542		383	942.5	358.5	475		925.5	458	1063	545.5		1804.5	1413	1934	671		1125	1767	967	1004.5		974.25	738.75	1012.75	604.375
86		769.5	1006	830	152		400	363.5	233.5	276		1030	1418	1509	2045.5		2063.5	1485	2188	1712.5		1255	6697	355	849		630	424.5	363.5	379		1122	2387.88	901.625	747.375
87		67	33	50	33		50	58.5	83	75		100	33	100	100		100	141.5	133.5	125		167	108.5	133	183		117	83	100	83		96	85.375	99.875	104
88		294	285	191.5	166.5		183	253	226	200		133	200	200	202		200	218	321	297		292.5	277	321.5	331		324	229.5	294	299		242.375	258.25	265	248.625
89		1080	1264.5	1838.5	1189		1791.5	929	1495	1514.5		1715	1076	1317	1419		933.5	719	1042	1007		1154.5	850	977	675		1359	1278.5	1139.5	2201		1239.88	940.625	1338.12	1096.38
90		283	233	283	200		217	225	233	133		233	250	225	250		333	250	383	300		217	416	266	283		316	324.5	266	541		262.5	281	291.25	229
91		150	117	166.5	67		150	83	83	100		133	175	167	167		200	183	150	125		150	83	117	200		133	117	117	108.5		162.5	116.5	129.125	123

## Sheet: Experiment4
		Experiment4_win_maximization															Experiment4_loss_maximization
		Opponent_Alternating_Strategy					Opponent_Repetitive_Strategy					Opponent_Mixed_Strategy					Opponent_Alternating_Strategy					Opponent_Repetitive_Strategy					Opponent_Mixed_Strategy					Collapsed_across_goals_and_strategies
ID		RTWstay_A	RTWshift_A	RTLstay_A	RTLshift_A		RTWstay_R	RTWshift_R	RTLstay_R	RTLshift_R		RTWstay_M	RTWshift_M	RTLstay_M	RTLshift_M		RTWstay_Alos	RTWshift_Alos	RTLstay_Alos	RTLshift_Alos		RTWstay_Rlos	RTWshift_Rlos	RTLstay_Rlos	RTLshift_Rlos		RTWstay_Mlos	RTWshift_Mlos	RTLstay_Mlos	RTLshift_Mlos		RT_Wstay	RT_Wshift	RT_Lstay	RT_Lshift
1		275	275	242	58		492	758.5	396	412.5		225	217	217	204		95.5	117	142	158		125	100	104	167		150	100	100	246		246.875	312.625	221	198.875
2		291.5	267	300	300		333	925	483	450		350	#NUM!	333	333		358.5	333	333	333		283	283	283	283		300	258.5	267	267		316.5	452	349.75	341.5
3		300	300	441.5	525		167	183	233	267		183	133	150	183		141.5	133	150	141.5		167	167	175	150		150	150	150	150		193.875	195.75	249.875	270.875
4		808	872	1461	407		553.5	545	541	502		992.5	732	588	565		1640	1447	855.5	832		842	663.5	691.5	931		800	793	1126.5	1120		960.875	881.875	887.25	668
5		183	208.5	258	266		233	200	183	133		191.5	250	217	167		167	167	183	183		241.5	300	350	333		416	300	283	350		206.125	218.875	243.5	228.75
6		352	448	645.5	569		777	576	486	451		381	369	388	388		366	366	316.5	228		141	136	133	75		100	100	139	169.5		409	381.5	395.25	330.75
7		300	300	300	292		250	234	234	234		234	292	284	267		267	300	334	350.5		250	267	267	284		258.5	250	250	234		266.75	275.25	283.75	290.125
8		567	550	508.5	400		1017	933.5	567	467		450	491.5	583	583		1017	1000	900	666.5		1517	1767	1958.5	1666.5		1250	1283.5	1469.5	1506		1029.5	1062.62	983.5	800
9		300	291.5	317	600		183	350.5	450.5	734		250	267	250	233.5		133	517	266.5	192		141.5	167	167	183		200	108.5	83	83		189.375	331.5	300.25	427.25
10		253.5	253.5	229	218.5		681	813	441	424		576	604	389	403		191	218.5	257	253.5		302.5	354	354	333		201	278	253.5	188		357	409.75	320.25	307.25
11		582	587	1432	1257		802	712	712	767		842	682	637	772		462	429	401.5	396.5		422	492	496.5	722		292	382	397	146		567	555	760.5	785.625
12		450	367	392	567		325	267	300	367		367	383	367	350		425	550	617	617		300	333	367	317		575	483	500	508		375	379.25	419	467
13		300	283	299.5	316		599.5	591	500	383		450	433	316.5	358		1199	1290.5	949.5	866		233	283	233.5	241.5		158.5	217	266	283		582.875	611.875	495.625	451.625
14		534	534	450.5	767		484	517	417	367		534	450	425.5	434		408.5	400	350	350		434	492	517	533.5		367	384	392	417		465.125	485.75	433.625	504.375
15		433	441.5	516.5	500		125	150	150	133		333	317	366.5	383		117	117	108.5	117		100	83	67	83		233.5	175	167	150		193.75	197.875	210.5	208.25
16		517	483	467	475		450	400	383	400		400	367	417	425		508.5	433	400	366.5		317	325	317	283		300	391.5	533	750		448.125	410.25	391.75	381.125
17		319	292	295.5	322.5		218.5	156.5	160	347		204.5	208	201	253.5		181	146	139	21		313	326	340	167		153	163.5	167	160		257.875	230.125	233.625	214.375
18		1950	2100	1258.5	1108.5		450	441.5	408	383		725	650	633	550		317	350	350	367		283.5	258.5	183	241.5		150	150	233	225		750.125	787.5	549.875	525
19		551	617	684	734		350	400	334	317		417	334	317	350		918	1452	1543.5	1268		609	834	1401	2186		1251.5	1226.5	1552	1552		607	825.75	990.625	1126.25
20		100	83	83	75		267	233	258.5	275		100	100	133	133		108.5	133	133	150		117	167	158.5	133		175	117	117	75		148.125	154	158.25	158.25
21		1199.5	816	500	500		450	383	341.5	333		433	483	483	350		475	491.5	500	483.5		617	650	633	633		533	633	617	500		685.375	585.125	493.625	487.375
22		334	367	384	317		167	150	117	67		217	184	167	1568.5		234	492.5	484	484		175.5	167	167	217		217	134	175.5	217		227.625	294.125	288	271.25
23		859.5	801	584	467		300	242	284	300.5		225.5	267	267	217		400.5	701	284	284		358.5	342	384	359		651	584	509	434		479.625	521.5	384	352.625
24		366.5	350	217	175		350	200	200	191.5		150	150	183	167		267	283	441.5	567		583	675	542	350		417	300	267	267		391.625	377	350.125	320.875
25		139	97	141	173		46	57	76	118		98	97	97.5	98		57	57	77	36		113	119	102	84		118	125	116.5	96.5		88.75	82.5	99	102.75
26		258	213	308	404.5		304	212	212	212		307.5	359	407	407		209	306	307	306		506	996	804	704		407	407	407	408.5		319.25	431.75	407.75	406.625
27		383.5	367	383	350		683	425	658.5	658.5		417	425	283	250		200	217	217	250		84	117	133	133		100	100	100	100		337.625	281.5	347.875	347.875
28		431	579.5	743.5	491		510	516	443	443		425	485	382	328		358	355	343	325		416	400	437	424.5		415.5	440	431	491		428.75	462.625	491.625	420.875
30		100	117	67	67		91.5	103	100	33		67	67	67	67		117	108.5	100	117		83	100	117	133		117	75	125	133		97.875	107.125	96	87.5
31		400	367	367	367		400	358.5	341.5	317		467	425	450	450		433	441.5	433	350		400	417	417	317		400	400	383	416.5		408.25	396	389.625	337.75
32		309	189.5	91.5	144		69	71.5	110	110		70.5	39	69	69		162	241	78	71		633	381	383	1312		166.5	149.5	183	183		293.25	220.75	165.625	409.25
33		475	467	367	367		317	358.5	350	350		383	367	350	341.5		350	433	350	350		450	417	383	425		333	350	350	333		398	418.875	362.5	373
34		551	584	1151	951		434	400	417	417		408.5	400	450	451		551	551	584	408.5		300	267	300.5	200.5		742.5	751	701	851		459	450.5	613.125	494.25
35		467	458.5	433.5	458.5		650	683	591.5	483		583	667	642	350		1133	1617	500	491.5		500	558.5	591.5	650		433	483	500	483		687.5	829.25	529.125	520.75
36		258.5	217	167	150		433	450	383	341.5		250	333	300	250		391.5	325	300	333		350	333	333	317		266.5	250	250	383.5		358.25	331.25	295.75	285.375
37		550	550	591.5	600		550	916.5	1316.5	1067		667	850	1208.5	1200		800	883	833	833		591.5	541.5	600	1117		975	491.5	533	683		622.875	722.75	835.25	904.25
38		300	283	275	283		408.5	383	333	350		383	366.5	317	308.5		450	1283	367	350		333	350	350	417		267	267	283	283		372.875	574.75	331.25	350
39		125	83	83	100		133	550	141.5	133		133	150	167	167		624	666	400	400		400	450	508	483		250	233	366.5	350		320.5	437.25	283.125	279
41		516	406.5	455	543		158	152	127	55		249	212	218.5	225		85	139.5	146	146		127	91	133.5	164		143	121	103	97		221.5	197.25	215.375	227
42		417	392	417	433.5		350	451	400	392		284	267	242	250		58.5	67	100	100		184	108.5	100	117		100	67	117	125.5		252.375	254.625	254.25	260.625
43		484	484	534	550		467	467	425.5	408.5		484	500	434	425.5		1184	751	792.5	917.5		625.5	667.5	717	667		775.5	901	867	717		690.125	592.375	617.25	635.75
44		367	400	333	316.5		1250	1558.5	1383.5	1175		617	825	608.5	400		300	300	300	300		333	317	317	400		317	317	350	433.5		562.5	643.875	583.375	547.875
45		333	358.5	350	300		150	150	217	258.5		333	367	250	241.5		133	133	150	267		133	183	166.5	150		166.5	166.5	150	141.5		187.25	206.125	220.875	243.875
46		417	417	600	966.5		383	1150	1900	3667		358.5	350	400	500		325	763	208	183		116.5	108.5	117	142		100	100	100	83		310.375	609.625	706.25	1239.62
47		250	300	300	267		283	333	333	283		325	517	467	383		267	267	267	283		483	341.5	308.5	425		367	367	367	283.5		320.75	310.375	302.125	314.5
48		634	651	801	801		192	183.5	167	117		325	534	200	117		1084	1101	826	834		551	617	625.5	283.5		784	534	550.5	417		615.25	638.125	604.875	508.875
49		400	367	350	350		567	392	392	583		1166	1316.5	483	417		383.5	450	383	391.5		200	267	267	216.5		325	333	333	333		387.625	369	348	385.25
50		517	500	525	583		433	517	491.5	475		483	467	467	433		400	550	467	450		475	583	667	633		467	458.5	550	550		456.25	537.5	537.625	535.25
52		417	425	433	433		550	483	391.5	383		491.5	425	400	400		517	433	450	550		417	400	367	383		417	417	400	367		475.25	435.25	410.375	437.25
53		267	217	150	133		492	617	533	417		367	417	300	267		391.5	433	450	433.5		1075	750	650	533		550	500	467	417		556.375	504.25	445.75	379.125
54		433	433	400	383		408	433	383	383		333	358	383	350		416	433	433	424.5		316	350	350	316		450	416	424.5	333		393.25	412.25	391.5	376.625
55		75	98	141	127		123	182.5	166.5	98		73	126	151	127		186	296	150	126.5		252.5	260	294	463		195	195	241	293.5		159.125	209.125	187.875	203.625
56		132	132	97	76		153	97	139	146		135.5	132	111	104		153	177	118	118		135.5	132	132	100.5		146	149.5	139	104		143.375	134.5	121.5	110.125
58		367	334	317	317		342	334	350	350		317	317	284	250		275.5	267	350	467		292	217	200	234		250	384	342	259		319.125	288	304.25	342
59		300	300	317	325		350	316.5	300	291.5		350	308.5	267	250		341.5	333	317	317		641.5	417	417	1633		483	433.5	441.5	400		408.25	341.625	337.75	641.625
61		617	658.5	933	634		567	692	685	683		567	567	633.5	724.5		675	642	683	683		675	675	833	832		600	633	567	508.5		633.5	666.875	783.5	708
62		160	114.5	139	153		118	121.5	104	90		125	111	76	73		90	90	118	125		79.5	76	111	132		90	114.5	97	73		111.875	100.5	118	125
63		208	271	194	125		160	160	138.5	138.5		326	198	181	319		111	97	86.5	83		170.5	132	153	225.5		70	104	125	100.5		162.375	165	143	143
64		5149	8498.5	8815	10798		533.5	458.5	450	433		3341	4649	4566	10431		483	517	450	433		700	533	533	924.5		467	483	475	467		1716.38	2501.75	2562	3147.12
65		150	167	175	200		133	117	67	67		217	200	208.5	150		233	183	183	133		150	183	133	150		200	183	200	192		166.5	162.5	139.5	137.5
66		67	67	75	54.5		100	92	83.5	142		83	108	112.5	71		133	125	121	58		42	46	67	50		133	129	108	108		85.5	82.5	86.625	76.125
67		567	467	442	484		350	317	150	150		308.5	210	217	267		217	134	150.5	434		150	134	134	234		150	200	242	#NUM!		321	263	219.125	325.5
68		450	450	400	434		458.5	458.5	500	475		434	434	367	367		375.5	425	450	425.5		417	425.5	450	384		442	417	417	383.5		425.25	439.75	450	429.625
69		1512	1262	1232	425		1392	802	787	1274		1313	1678	1897.5	1853		1493	992	1067	6992.5		534	682	669	342		641	742	835.5	835		1232.75	934.5	938.75	2258.38
70		84	100	100	117		117	134	118	50		150	117	117	92		84	108.5	125.5	117		84	100	100	67		108.5	158.5	117	67		92.25	110.625	110.875	87.75
71		117	117	117	100		158.5	167	108.5	83		150	167	150	117		208.5	175	117	83		117	150	191.5	150		117	117	141.5	141.5		150.25	152.25	133.5	104
72		300	267	233	217		275	250	333	325		233	233	233	233		350	358.5	283	283		433	233	225	983		333	333	341.5	366.5		339.5	277.125	268.5	452
73		317	325	300	92		325.5	356	267	229.5		403	542	542	962		167	369.5	319.5	317		483	437.5	447.5	1666		325	342	333	291.5		323.125	372	333.5	576.125
74		367	367	341.5	283		417	550	333.5	300		467	358.5	383	408		383	433	508.5	467		658.5	583	600	600		417	483	667	592		456.375	483.25	445.875	412.5
75		341.5	383.5	317	300		433	458.5	450	367		367	317	300	333		283	317	450	525		233.5	233	233	267		233	283	291.5	267		322.75	348	362.5	364.75
76		593.5	485	553	1030.5		366	385	410	455		636	682.5	560.5	296		791.5	511.5	367	226.5		470	395	515	575		560	455	330.5	216		555.25	444.125	461.25	571.75
77		283	283	300	316.5		250	267	283	300		250	250	250	250		233	250	267	267		183	200	217	333		150	183	241.5	250		237.25	250	266.75	304.125
78		174	153	160	451		139	160	139	118		160	128.5	132	184		264	139	225.5	229		181	160	160	174		97	90	118	90		189.5	153	171.125	243
79		258.5	333	400	483		367	375	358.5	275		317	450	441.5	325		167	117	150	233		217	308	291.5	291.5		150	250	283	266.5		252.375	283.25	300	320.625
