# Supplementary material for: Deliberately making miskates: Behavioural consistency under win maximization and loss maximization conditions
Source: NPJ Sci Learn. 2023 Dec 6;8:55. doi: 10.1038/s41539-023-00206-6 (PMC10700323; doi:10.1038/s41539-023-00206-6)
Supplement: Supplementary file 4 — Supplementary dataset 2 [file 41539_2023_206_MOESM4_ESM.xlsx]

## Sheet: Experiment1
					Experiment_1_win_maximization
		Opponent_Repetitive_strategy				Opponent_Alternating_strategy				Opponent_Mixed_strategy
id		Win_rate	Win_stay	Lose_shift		Win_rate	Win_stay	Lose_shift		Win_rate	Win_stay	Lose_shift
1		0.7	0.83871	0.518519		0.666667	0.101695	0.5		0.533333	0.333333	0.487805
2		0.777778	0.927536	0.65		0.611111	0.218182	0.352941		0.533333	0.595745	0.380952
3		0.544444	0.897959	0.275		0.488889	0.863636	0.355556		0.411111	0.756757	0.326923
4		0.644444	0.842105	0.5625		0.422222	0.864865	0.5		0.444444	0.74359	0.7
5		0.788889	0.957143	0.526316		0.711111	0.328125	0.36		0.477778	0.697674	0.304348
6		0.466667	0.512195	0.416667		0.522222	0.5	0.534884		0.488889	0.488372	0.521739
7		0.611111	0.818182	0.558824		0.477778	0.738095	0.361702		0.4	0.542857	0.685185
8		0.822222	0.986301	0.5625		0.733333	0.0606061	0.347826		0.511111	0.755556	0.477273
9		0.788889	0.873239	0.722222		0.711111	0.15873	0.384615		0.555556	0.64	0.717949
10		0.744444	0.791045	0.545455		0.688889	0.0806452	0.37037		0.544444	0.375	0.341463
11		0.6	0.518519	0.6		0.466667	0.634146	0.520833		0.477778	0.52381	0.638298
12		0.477778	0.418605	0.586957		0.611111	0.62963	0.4		0.522222	0.521739	0.325581
13		0.766667	0.927536	0.75		0.522222	0.617021	0.333333		0.544444	0.653061	0.5
14		0.533333	0.702128	0.428571		0.655556	0.118644	0.366667		0.522222	0.808511	0.809524
15		0.611111	0.777778	0.514286		0.611111	0.181818	0.352941		0.433333	0.487179	0.28
16		0.677778	0.833333	0.655172		0.777778	0.101449	0.45		0.488889	0.659091	0.577778
17		0.511111	0.644444	0.295455		0.633333	0.375	0.30303		0.577778	0.403846	0.567568
18		0.7	0.793651	0.769231		0.722222	0.15625	0.08		0.544444	0.604167	0.560976
19		0.722222	0.796875	0.68		0.533333	0.531915	0.47619		0.433333	0.657895	0.470588
20		0.833333	0.946667	0.428571		0.8	0.028169	0.0555556		0.544444	0.0816327	0.275
21		0.5	0.75	0.266667		0.566667	0.490196	0.289474		0.5	0.844444	0.227273
22		0.644444	0.754386	0.65625		0.544444	0.625	0.195122		0.455556	0.975	0.142857
23		0.644444	0.877193	0.59375		0.6	0.320755	0.388889		0.522222	0.340426	0.5
24		0.555556	0.816327	0.425		0.422222	0.526316	0.431373		0.488889	0.5	0.4
25		0.755556	0.865672	0.454545		0.722222	0.25	0.24		0.566667	0.26	0.384615
26		0.733333	0.923077	0.583333		0.677778	0.344262	0.214286		0.522222	0.638298	0.452381
27		0.622222	0.836364	0.411765		0.355556	0.967742	0.517241		0.455556	0.878049	0.4375
28		0.733333	0.909091	0.565217		0.633333	0.0535714	0.484848		0.455556	0.725	0.612245
29		0.755556	0.820896	0.727273		0.744444	0.0909091	0.304348		0.5	0.533333	0.318182
30		0.688889	0.887097	0.62963		0.677778	0.147541	0.428571		0.566667	0.26	0.666667
31		0.644444	0.775862	0.709677		0.422222	0.72973	0.576923		0.433333	0.921053	0.568627
32		0.788889	0.957143	0.421053		0.611111	0.418182	0.294118		0.511111	0.422222	0.25
33		0.622222	0.290909	0.823529		0.5	0.386364	0.577778		0.5	0.318182	0.444444
34		0.733333	0.939394	0.782609		0.8	0.0140845	0.166667		0.666667	0.152542	0.3
35		0.588889	0.792453	0.555556		0.544444	0.510204	0.425		0.522222	0.617021	0.47619
36		0.544444	0.591837	0.45		0.6	0.314815	0.4		0.566667	0.568627	0.526316
37		0.511111	0.733333	0.522727		0.522222	0.608696	0.627907		0.466667	0.804878	0.604167
38		0.388889	0.485714	0.37037		0.5	0.431818	0.377778		0.522222	0.934783	0.44186
39		0.733333	0.907692	0.708333		0.788889	0.0985915	0.388889		0.655556	0.37931	0.322581
40		0.711111	0.84375	0.52		0.688889	0.163934	0.5		0.555556	0.32	0.538462
41		0.577778	0.75	0.837838		0.333333	0.833333	0.644068		0.544444	0.306122	0.775
42		0.511111	0.891304	0.209302		0.477778	0.581395	0.456522		0.5	0.772727	0.177778
43		0.6	0.90566	0.583333		0.544444	0.5	0.487805		0.444444	0.775	0.653061
44		0.677778	0.833333	0.655172		0.733333	0.0769231	0.375		0.455556	0.65	0.530612
45		0.344444	0.83871	0.0862069		0.477778	0.813953	0.23913		0.488889	0.795455	0.2
46		0.8	0.957746	0.666667		0.488889	0.818182	0.244444		0.488889	0.863636	0.333333
47		0.744444	0.878788	0.826087		0.555556	0.265306	0.375		0.444444	0.525	0.612245
48		0.733333	0.738462	0.625		0.522222	0.586957	0.395349		0.466667	0.512195	0.5
49		0.644444	0.824561	0.40625		0.655556	0.0689655	0.354839		0.411111	0.638889	0.45283
50		0.677778	0.866667	0.827586		0.411111	0.432432	0.576923		0.466667	0.452381	0.680851
51		0.666667	0.966102	0.166667		0.655556	0.237288	0.266667		0.533333	0.723404	0.642857
52		0.755556	0.926471	0.857143		0.333333	0.8	0.59322		0.511111	0.456522	0.837209
53		0.577778	0.826923	0.594595		0.588889	0.288462	0.486486		0.5	0.622222	0.454545
54		0.7	0.903226	0.407407		0.511111	0.956522	0		0.4	0.916667	0.207547
55		0.744444	0.865672	0.727273		0.611111	0.236364	0.323529		0.388889	0.628571	0.555556
56		0.755556	0.970149	0.772727		0.711111	0.1875	0.44		0.455556	0.609756	0.75
57		0.688889	0.903226	0.481481		0.5	0.733333	0.25		0.555556	0.76	0.358974
58		0.8	0.732394	0.388889		0.733333	0.0615385	0.333333		0.544444	0.25	0.365854
59		0.744444	0.787879	0.695652		0.722222	0.2	0.333333		0.466667	0.731707	0.270833
60		0.588889	0.615385	0.567568		0.422222	0.432432	0.576923		0.566667	0.5	0.564103
61		0.755556	0.850746	0.5		0.688889	0.196721	0.428571		0.4	0.628571	0.611111
62		0.711111	0.714286	0.461538		0.488889	0.431818	0.377778		0.644444	0.473684	0.5
63		0.522222	0.574468	0.642857		0.744444	0.0454545	0.304348		0.466667	0.690476	0.595745
64		0.511111	0.456522	0.72093		0.644444	0.275862	0.612903		0.422222	0.552632	0.54902
65		0.7	0.967742	0.518519		0.744444	0.121212	0.217391		0.488889	0.790698	0.391304
66		0.688889	0.774194	0.62963		0.511111	0.511111	0.363636		0.455556	0.625	0.55102
67		0.766667	0.869565	0.65		0.811111	0.0555556	0.411765		0.566667	0.6	0.769231
68		0.644444	0.859649	0.34375		0.833333	0.0533333	0.214286		0.511111	0.826087	0.534884
69		0.455556	0.463415	0.520833		0.588889	0.377358	0.361111		0.488889	0.636364	0.533333
70		0.644444	0.862069	0.612903		0.555556	0.22449	0.575		0.5	0.4	0.75
71		0.722222	0.830769	0.333333		0.766667	0.0869565	0.2		0.566667	0.54	0.384615

## Sheet: Experiment2
					Experiment_2_loss_maximization
		Opponent_Repetitive_strategy				Opponent_Alternating_strategy				Opponent_Mixed_strategy
id		Win_rate	Win_stay	Lose_shift		Win_rate	Win_stay	Lose_shift		Win_rate	Win_stay	Lose_shift
1		0.344444	0.580645	0.103448		0.277778	0.833333	0.753846		0.577778	0.647059	0.184211
2		0.477778	0.27907	0.73913		0.422222	0.605263	0.666667		0.544444	0.306122	0.625
3		0.288889	0.384615	0.0634921		0.522222	0.659574	0.452381		0.466667	0.585366	0.1875
4		0.277778	0.16	0.203125		0.422222	0.447368	0.490196		0.455556	0.292683	0.333333
5		0.344444	0.1	0.169492		0.422222	0.236842	0.803922		0.544444	0.270833	0.317073
6		0.233333	0.428571	0.220588		0.366667	0.454545	0.803571		0.5	0.333333	0.5
7		0.4	0.4	0.0740741		0.266667	0.833333	0.876923		0.455556	0.675	0.938776
8		0.3	0.481481	0.016129		0.444444	0.775	0.591837		0.544444	0.346939	0.375
9		0.433333	0.512821	0.28		0.433333	0.736842	0.627451		0.622222	0.392857	0.121212
10		0.433333	0.552632	0.156863		0.388889	0.823529	0.509091		0.511111	0.652174	0.372093
11		0.411111	0.305556	0.339623		0.577778	0.509804	0.210526		0.522222	0.434783	0.302326
12		0.233333	0.238095	0.0294118		0.388889	0.4	0.833333		0.544444	0.166667	0.268293
13		0.477778	0.674419	0.456522		0.466667	0.439024	0.520833		0.5	0.477273	0.422222
14		0.233333	0.285714	0		0.288889	0.730769	0.888889		0.466667	0.390244	0.604167
15		0.266667	0.375	0.123077		0.2	0.944444	0.929577		0.622222	0.446429	0.515152
16		0.255556	0.0869565	0.166667		0.277778	0.291667	0.861538		0.477778	0.166667	0.297872
17		0.311111	0.464286	0.114754		0.455556	0.536585	0.645833		0.466667	0.404762	0.404255
18		0.655556	0.758621	0.677419		0.377778	0.666667	0.732143		0.455556	0.439024	0.0833333
19		0.455556	0.95	0.0204082		0.444444	0.4	0.612245		0.511111	1	0.0465116
20		0.311111	0.464286	0		0.266667	0.791667	0.969231		0.5	0.25	0.288889
21		0.477778	0.581395	0.434783		0.566667	0.588235	0.263158		0.5	0.545455	0.422222
22		0.477778	0.47619	0.510638		0.466667	0.619048	0.425532		0.477778	0.619048	0.468085
23		0.511111	0.76087	0.348837		0.577778	0.392157	0.368421		0.6	0.415094	0.472222
24		0.311111	0.5	0.147541		0.488889	0.581395	0.456522		0.544444	0.729167	0.243902
25		0.633333	0.714286	0.757576		0.555556	0.36	0.435897		0.533333	0.531915	0.52381
26		0.411111	0.27027	0.461538		0.455556	0.317073	0.708333		0.566667	0.2	0.692308
27		0.311111	0.321429	0.0491803		0.611111	0.327273	0.558824		0.477778	0.209302	0.695652
28		0.222222	0.25	0.144928		0.2	0.555556	0.84507		0.544444	0.416667	0.243902
29		0.5	0.377778	0.477273		0.522222	0.531915	0.547619		0.477778	0.47619	0.489362
30		0.222222	0.3	0.0724638		0.255556	0.521739	0.787879		0.511111	0.644444	0.522727
31		0.711111	0.890625	0.76		0.5	0.636364	0.311111		0.488889	0.418605	0.391304
32		0.255556	0.590909	0		0.355556	0.6875	0.77193		0.5	0.666667	0.454545
33		0.277778	0.6	0.046875		0.511111	0.978261	0		0.488889	0.477273	0.488889
34		0.355556	0.53125	0.263158		0.3	0.481481	0.870968		0.566667	0.42	0.0512821
35		0.233333	0.45	0.0289855		0.277778	0.52	0.921875		0.533333	0.425532	0.5
36		0.3	0.518519	0.016129		0.277778	0.625	0.892308		0.566667	0.56	0.641026
37		0.422222	0.459459	0.346154		0.422222	0.552632	0.470588		0.555556	0.54	0.435897
38		0.544444	0.5625	0.195122		0.577778	0.352941	0.315789		0.522222	0.276596	0.0714286
39		0.244444	0.142857	0.220588		0.622222	0.381818	0.470588		0.466667	0.285714	0.468085
40		0.266667	0.347826	0.0909091		0.433333	0.631579	0.470588		0.611111	0.418182	0.529412
41		0.211111	0.578947	0.1		0.211111	0.684211	0.857143		0.477778	0.619048	0.510638
42		0.3	0.296296	0.0322581		0.311111	0.678571	0.868852		0.488889	0.465116	0.282609
43		0.455556	0.625	0.22449		0.588889	0.509434	0.388889		0.444444	0.85	0.285714
44		0.411111	0.222222	0.245283		0.377778	0.382353	0.8		0.533333	0.4375	0.658537
45		0.455556	0.5	0.428571		0.477778	0.581395	0.413043		0.422222	0.702703	0.423077
46		0.322222	0.448276	0.15		0.655556	0.568966	0.0322581		0.544444	0.55102	0.275

## Sheet: Experiment3
		Experiment_3_win_maximization				Experiment_3_win_maximization				Experiment_3_win_maximization				Experiment_3_loss_maximization				Experiment_3_loss_maximization				Experiment_3_loss_maximization
		Opponent_Repetitive_strategy				Opponent_Alternating_strategy				Opponent_Mixed_strategy				Opponent_Repetitive_strategy				Opponent_Alternating_strategy				Opponent_Mixed_strategy
id		Win_rate	Win_stay	Lose_shift		Win_rate	Win_stay	Lose_shift		Win_rate	Win_stay	Lose_shift		Win_rate	Win_stay	Lose_shift		Win_rate	Win_stay	Lose_shift		Win_rate	Win_stay	Lose_shift
1		0.677778	0.816667	0.586207		0.577778	0.288462	0.459459		0.466667	0.414634	0.625		0.233333	0.666667	0		0.477778	0.511628	0.543478		0.488889	0.477273	0.422222
2		0.755556	0.925373	0.772727		0.411111	0.567568	0.519231		0.522222	0.413043	0.209302		0.233333	0.333333	0.0735294		0.611111	0.481481	0.228571		0.533333	0.625	0.170732
3		0.711111	0.952381	0.538462		0.5	0.555556	0.431818		0.5	0.522727	0.4		0.333333	0.233333	0.169492		0.6	0.45283	0.472222		0.488889	0.232558	0.26087
4		0.566667	0.941176	0.394737		0.588889	0.403846	0.351351		0.455556	0.487805	0.5625		0.355556	0.516129	0.0689655		0.333333	0.448276	0.8		0.522222	0.369565	0.186047
5		0.711111	1	0.36		0.433333	0.589744	0.42		0.433333	0.763158	0.411765		0.677778	0.866667	0.62069		0.544444	0.666667	0.341463		0.488889	0.488372	0.130435
6		0.777778	0.942857	0.526316		0.655556	0.137931	0.483871		0.533333	0.510638	0.452381		0.344444	0.3	0.0677966		0.333333	0.482759	0.783333		0.588889	0.480769	0.162162
7		0.755556	0.910448	0.5		0.766667	0.117647	0.285714		0.488889	0.465116	0.26087		0.466667	0.809524	0.191489		0.211111	0.789474	0.928571		0.555556	0.52	0.435897
8		0.577778	0.666667	0.421053		0.488889	0.568182	0.422222		0.477778	0.738095	0.361702		0.5	0.711111	0.363636		0.533333	0.531915	0.357143		0.433333	0.842105	0.27451
9		0.733333	0.861538	0.666667		0.522222	0.413043	0.697674		0.466667	0.452381	0.744681		0.555556	0.653061	0.575		0.4	0.666667	0.622642		0.433333	0.512821	0.6
10		0.788889	0.928571	0.684211		0.744444	0.0606061	0.434783		0.5	0.622222	0.590909		0.266667	0.291667	0.0153846		0.277778	0.6	0.765625		0.522222	0.478261	0.27907
11		0.4	0.514286	0.425926		0.488889	0.613636	0.466667		0.533333	0.416667	0.341463		0.333333	0.433333	0.135593		0.522222	0.586957	0.186047		0.533333	0.659574	0.428571
12		0.688889	0.870968	0.740741		0.722222	0.203125	0.44		0.488889	0.568182	0.533333		0.455556	0.365854	0.208333		0.588889	0.211538	0.459459		0.511111	0.369565	0.418605
13		0.777778	0.927536	0.65		0.611111	0.12963	0.571429		0.544444	0.375	0.707317		0.677778	0.733333	0.724138		0.288889	0.576923	0.904762		0.511111	0.478261	0.813953
14		0.633333	0.946429	0.636364		0.477778	0.953488	0.0869565		0.533333	0.729167	0.195122		0.5	0.466667	0.590909		0.311111	0.777778	0.725806		0.533333	0.87234	0.190476
15		0.655556	0.862069	0.677419		0.777778	0.1	0.421053		0.544444	0.408163	0.65		0.244444	0.545455	0.19403		0.233333	0.666667	0.955882		0.588889	0.377358	0.416667
16		0.688889	0.741935	0.703704		0.711111	0.09375	0.52		0.433333	0.289474	0.686275		0.344444	0.166667	0.152542		0.288889	0.576923	0.825397		0.577778	0.352941	0.631579
17		0.677778	0.883333	0.655172		0.744444	0.030303	0.347826		0.577778	0.0576923	0.513514		0.188889	0.352941	0.0277778		0.311111	0.928571	0.737705		0.588889	0.596154	0.756757
18		0.555556	0.44898	0.725		0.422222	0.657895	0.588235		0.455556	0.682927	0.666667		0.611111	0.490909	0.647059		0.433333	0.578947	0.647059		0.566667	0.44	0.435897
19		0.655556	0.87931	0.580645		0.688889	0.131148	0.5		0.522222	0.391304	0.465116		0.433333	0.512821	0.16		0.233333	0.8	0.797101		0.444444	0.625	0.653061
20		0.7	0.887097	0.481481		0.666667	0.183333	0.241379		0.466667	0.714286	0.574468		0.244444	0.409091	0.119403		0.277778	0.791667	0.846154		0.466667	0.682927	0.4375
21		0.477778	0.395349	0.391304		0.811111	0.0277778	0.294118		0.533333	0.229167	0.439024		0.522222	0.391304	0.674419		0.511111	0.444444	0.545455		0.466667	0.5	0.638298
22		0.744444	0.787879	0.608696		0.855556	0.0131579	0.0769231		0.6	0.301887	0.0555556		0.455556	0.375	0.408163		0.466667	0.52381	0.468085		0.522222	0.510638	0.5
23		0.655556	0.741379	0.612903		0.611111	0.363636	0.323529		0.433333	0.552632	0.568627		0.477778	0.418605	0.282609		0.244444	0.761905	0.941176		0.488889	0.5	0.6
24		0.7	0.870968	0.666667		0.8	0.0416667	0.352941		0.344444	0.633333	0.627119		0.2	0.529412	0		0.511111	0.23913	0.465116		0.466667	0.595238	0.617021
25		0.7	0.903226	0.62963		0.644444	0.155172	0.483871		0.466667	0.833333	0.680851		0.711111	0.984375	0.52		0.377778	0.441176	0.618182		0.511111	0.466667	0.363636
26		0.788889	0.816901	0.722222		0.411111	0.666667	0.641509		0.411111	0.583333	0.622642		0.211111	0.526316	0.0285714		0.477778	0.72093	0.23913		0.444444	0.5	0.387755
27		0.677778	0.666667	0.758621		0.633333	0.303571	0.484848		0.466667	0.390244	0.458333		0.377778	0.588235	0.254545		0.622222	0.517857	0.242424		0.477778	0.380952	0.234043
28		0.755556	0.850746	0.545455		0.577778	0.215686	0.605263		0.411111	0.486486	0.269231		0.3	0.37037	0		0.311111	0.607143	0.737705		0.5	0.386364	0.266667
29		0.611111	0.814815	0.571429		0.511111	0.511111	0.5		0.455556	0.6	0.530612		0.844444	0.92	0.571429		0.444444	0.475	0.612245		0.5	0.466667	0.636364
30		0.733333	0.784615	0.625		0.666667	0.135593	0.5		0.488889	0.325581	0.5		0.655556	0.79661	0.533333		0.233333	0.904762	0.897059		0.555556	0.612245	0.475
31		0.533333	0.787234	0.261905		0.488889	0.627907	0.369565		0.477778	0.906977	0.23913		0.466667	0.878049	0.208333		0.455556	0.95122	0.125		0.522222	0.851064	0.190476
32		0.722222	0.953125	0.6		0.544444	0.395833	0.390244		0.433333	0.512821	0.62		0.3	0.538462	0.047619		0.566667	0.54902	0.394737		0.6	0.509434	0.388889
33		0.611111	0.740741	0.628571		0.766667	0.0588235	0.238095		0.388889	0.485714	0.648148		0.377778	0.575758	0.25		0.411111	0.432432	0.807692		0.6	0.611111	0.685714
34		0.744444	0.772727	0.565217		0.655556	0.0862069	0.354839		0.488889	0.704545	0.8		0.288889	0.384615	0.0793651		0.488889	0.27907	0.782609		0.533333	0.25	0.341463
35		0.5	0.545455	0.533333		0.555556	0.653061	0.15		0.333333	0.733333	0.440678		0.588889	0.903846	0.189189		0.5	0.886364	0.0222222		0.466667	0.731707	0.229167
36		0.722222	0.90625	0.72		0.688889	0.0806452	0.407407		0.477778	0.714286	0.595745		0.266667	0.26087	0.0151515		0.233333	0.714286	0.794118		0.655556	0.40678	0.3
37		0.688889	0.66129	0.555556		0.555556	0.346939	0.4		0.6	0.240741	0.371429		0.366667	0.545455	0.214286		0.488889	0.674419	0.565217		0.5	0.772727	0.6
38		0.777778	0.971014	0.7		0.766667	0.0588235	0.428571		0.5	0.590909	0.711111		0.222222	0.157895	0.0285714		0.288889	0.692308	0.904762		0.433333	0.205128	0.22
39		0.455556	0.625	0.408163		0.533333	0.382979	0.380952		0.366667	0.5	0.526316		0.211111	0.263158	0.0571429		0.5	0.822222	0.25		0.555556	0.66	0.179487
40		0.522222	0.680851	0.404762		0.544444	0.5625	0.341463		0.466667	0.547619	0.531915		0.355556	0.875	0.0877193		0.577778	0.480769	0.297297		0.511111	0.955556	0
41		0.644444	0.754386	0.53125		0.833333	0	0.466667		0.511111	0.26087	0.44186		0.188889	0.375	0.191781		0.655556	0.189655	0.451613		0.477778	0.52381	0.617021
42		0.755556	0.835821	0.727273		0.611111	0.277778	0.6		0.433333	0.710526	0.72549		0.222222	0.35	0.101449		0.455556	0.463415	0.666667		0.411111	0.472222	0.339623
43		0.677778	0.816667	0.448276		0.655556	0.189655	0.548387		0.477778	0.232558	0.521739		0.466667	0.738095	0.319149		0.288889	0.769231	0.888889		0.533333	0.638298	0.333333
44		0.766667	0.855072	0.6		0.711111	0.142857	0.346154		0.488889	0.386364	0.422222		0.233333	0.52381	0.147059		0.233333	0.714286	0.955882		0.555556	0.48	0.461538
45		0.2	0.352941	0		0.544444	0.75	0.0243902		0.488889	0.613636	0.0222222		0.244444	0.181818	0.134328		0.577778	0.54902	0.157895		0.555556	0.36	0
46		0.666667	0.864407	0.666667		0.477778	0.761905	0.446809		0.4	0.742857	0.685185		0.344444	0.483871	0.0344828		0.6	0.444444	0.228571		0.555556	0.469388	0.075
47		0.666667	0.711864	0.4		0.555556	0.42	0.410256		0.511111	0.622222	0.545455		0.377778	0.323529	0.290909		0.4	0.657143	0.722222		0.522222	0.478261	0.55814
48		0.6	0.679245	0.527778		0.477778	0.697674	0.326087		0.544444	0.854167	0.341463		0.511111	0.565217	0.372093		0.588889	0.346154	0.297297		0.566667	0.48	0.153846
49		0.5	0.555556	0.363636		0.466667	0.707317	0.520833		0.533333	0.479167	0.609756		0.466667	0.714286	0.276596		0.455556	0.675	0.346939		0.533333	0.489362	0.333333
50		0.555556	0.367347	0.55		0.522222	0.276596	0.619048		0.477778	0.547619	0.574468		0.655556	0.813559	0.733333		0.477778	0.595238	0.638298		0.411111	0.513514	0.673077
51		0.711111	0.84127	0.653846		0.666667	0.237288	0.266667		0.488889	0.209302	0.326087		0.322222	0.392857	0.147541		0.244444	0.619048	0.838235		0.577778	0.5	0.216216
52		0.766667	0.882353	0.52381		0.744444	0.136364	0.565217		0.477778	0.465116	0.804348		0.288889	0.423077	0.142857		0.255556	0.782609	0.909091		0.5	0.622222	0.477273
53		0.733333	0.784615	0.625		0.655556	0.137931	0.516129		0.622222	0.163636	0.617647		0.333333	0.413793	0.216667		0.5	0.454545	0.488889		0.466667	0.547619	0.489362
54		0.688889	0.95082	0.607143		0.722222	0.0769231	0.375		0.555556	0.265306	0.55		0.3	0.407407	0.145161		0.255556	0.695652	0.863636		0.488889	0.659091	0.488889
55		0.777778	0.869565	0.7		0.8	0.056338	0.388889		0.422222	0.540541	0.519231		0.322222	0.482759	0.0666667		0.222222	0.9	0.913043		0.5	0.659091	0.0888889
56		0.744444	0.939394	0.565217		0.722222	0.03125	0.44		0.522222	0.702128	0.452381		0.322222	0.689655	0.0166667		0.588889	0.603774	0.0833333		0.444444	0.7	0.530612
57		0.311111	0.481481	0.129032		0.322222	0.586207	0.816667		0.544444	0.666667	0.341463		0.3	0.481481	0.112903		0.377778	0.382353	0.709091		0.511111	0.577778	0.681818
58		0.733333	0.784615	0.458333		0.7	0.16129	0.296296		0.455556	0.292683	0.625		0.4	0.542857	0.166667		0.622222	0.363636	0.294118		0.411111	0.702703	0.576923
59		0.588889	0.711538	0.513514		0.4	0.583333	0.509434		0.522222	0.586957	0.372093		0.377778	0.69697	0.232143		0.466667	0.666667	0.531915		0.522222	0.893617	0.119048
60		0.677778	0.967213	0.571429		0.544444	0.416667	0.658537		0.544444	0.0625	0.219512		0.288889	0.2	0.125		0.222222	0.85	0.884058		0.455556	0.425	0.22449
61		0.722222	0.84375	0.6		0.833333	0.0945946	0.2		0.477778	0.488372	0.695652		0.366667	0.393939	0.107143		0.233333	0.761905	0.867647		0.511111	0.521739	0.511628
62		0.755556	0.970149	0.363636		0.566667	0.392157	0.447368		0.444444	0.7	0.55102		0.3	0.666667	0		0.522222	0.723404	0.261905		0.488889	0.627907	0.23913
63		0.455556	0.268293	0.729167		0.566667	0.14	0.717949		0.555556	0.26	0.769231		0.477778	0.452381	0.361702		0.455556	0.463415	0.520833		0.433333	0.282051	0.44
64		0.788889	0.942857	0.578947		0.466667	0.833333	0.212766		0.422222	0.945946	0.442308		0.255556	0.608696	0.0454545		0.511111	0.869565	0.162791		0.522222	0.702128	0.238095
65		0.466667	0.714286	0.425532		0.611111	0.259259	0.571429		0.533333	0.425532	0.714286		0.555556	0.55102	0.45		0.466667	0.761905	0.446809		0.566667	0.5	0.589744
66		0.733333	0.876923	0.625		0.711111	0.047619	0.307692		0.544444	0.0408163	0.125		0.455556	0.804878	0		0.522222	0.565217	0.534884		0.433333	0.973684	0.980392
67		0.711111	0.904762	0.769231		0.588889	0.301887	0.638889		0.511111	0.577778	0.681818		0.755556	0.820896	0.636364		0.477778	0.976744	0.0434783		0.422222	0.648649	0.692308
68		0.722222	0.96875	0.52		0.5	0.818182	0.488889		0.411111	0.972222	0.490566		0.766667	0.941176	0.666667		0.477778	0.837209	0.23913		0.455556	0.575	0.530612
69		0.722222	0.8125	0.64		0.644444	0.155172	0.290323		0.488889	0.272727	0.4		0.211111	0.368421	0.214286		0.388889	0.542857	0.685185		0.488889	0.386364	0.577778
70		0.688889	0.885246	0.678571		0.766667	0.0289855	0.25		0.422222	0.763158	0.784314		0.266667	0.416667	0.0307692		0.2	0.555556	0.830986		0.533333	0.319149	0.214286
71		0.622222	0.8	0.5		0.566667	0.490196	0.552632		0.555556	0.55102	0.55		0.355556	0.387097	0.189655		0.577778	0.470588	0.526316		0.511111	0.347826	0.186047
72		0.655556	0.862069	0.645161		0.688889	0.193548	0.740741		0.477778	0.714286	0.574468		0.533333	0.6875	0.585366		0.477778	0.511628	0.5		0.522222	0.608696	0.534884
73		0.7	0.887097	0.703704		0.366667	0.71875	0.631579		0.511111	0.543478	0.581395		0.311111	0.928571	0.0163934		0.455556	0.609756	0.5625		0.455556	0.512195	0.604167
74		0.488889	0.325581	0.673913		0.466667	0.536585	0.6875		0.5	0.244444	0.545455		0.488889	0.477273	0.577778		0.488889	0.511628	0.521739		0.455556	0.45	0.632653
75		0.733333	0.753846	0.416667		0.733333	0.0923077	0.416667		0.422222	0.236842	0.607843		0.244444	0.590909	0.179104		0.277778	0.76	0.890625		0.544444	0.479167	0.902439
76		0.733333	0.953846	0.583333		0.722222	0.09375	0.36		0.544444	0.145833	0.414634		0.244444	0.272727	0.0746269		0.311111	0.642857	0.918033		0.5	0.622222	0.363636
77		0.711111	0.888889	0.423077		0.455556	0.707317	0.479167		0.477778	0.690476	0.361702		0.233333	0.5	0.173913		0.211111	0.777778	0.873239		0.388889	0.828571	0.555556
78		0.744444	0.954545	0.521739		0.333333	0.966667	0.627119		0.444444	0.641026	0.56		0.611111	0.777778	0.571429		0.488889	0.930233	0.173913		0.477778	0.928571	0.595745
79		0.711111	0.904762	0.615385		0.5	0.954545	0.0222222		0.422222	0.5	0.470588		0.488889	0.977273	0.0222222		0.533333	0.297872	0.666667		0.477778	0.162791	0.826087
80		0.455556	0.55	0.326531		0.477778	0.534884	0.5		0.511111	0.478261	0.395349		0.5	0.466667	0.477273		0.533333	0.404255	0.47619		0.533333	0.382979	0.428571
81		0.511111	0.688889	0.568182		0.655556	0.152542	0.266667		0.477778	0.348837	0.434783		0.311111	0.5	0.278689		0.422222	0.710526	0.588235		0.488889	0.545455	0.444444
82		0.455556	0.536585	0.375		0.444444	0.589744	0.52		0.511111	0.6	0.431818		0.455556	0.45	0.408163		0.522222	0.553191	0.357143		0.566667	0.56	0.333333
83		0.5	0.644444	0.431818		0.455556	0.390244	0.520833		0.477778	0.404762	0.446809		0.466667	0.547619	0.425532		0.444444	0.615385	0.38		0.522222	0.446809	0.380952
84		0.833333	0.986667	0.642857		0.744444	0.104478	0.181818		0.511111	0.511111	0.431818		0.3	0.444444	0.0645161		0.266667	0.869565	0.878788		0.388889	0.676471	0.690909

## Sheet: Experiment4
		Experiment_4_win_maximization				Experiment_4_win_maximization				Experiment_4_win_maximization				Experiment_4_loss_maximization				Experiment_4_loss_maximization				Experiment_4_loss_maximization
		Opponent_Repetitive_strategy				Opponent_Alternating_strategy				Opponent_Mixed_strategy				Opponent_Repetitive_strategy				Opponent_Alternating_strategy				Opponent_Mixed_strategy
id		Win_rate	Win_stay	Lose_shift		Win_rate	Win_stay	Lose_shift		Win_rate	Win_stay	Lose_shift		Win_rate	Win_stay	Lose_shift		Win_rate	Win_stay	Lose_shift		Win_rate	Win_stay	Lose_shift
1		0.466667	0.609756	0.541667		0.7	0.209677	0.296296		0.477778	0.333333	0.340426		0.3	0.740741	0.112903		0.333333	0.733333	0.661017		0.555556	0.76	0.205128
2		0.733333	0.938462	0.75		0.288889	1	0.84127		0.444444	1	1		0.788889	1	0.944444		0.555556	0.36	0.435897		0.466667	0.880952	0.893617
3		0.755556	0.867647	0.619048		0.744444	0.134328	0.272727		0.588889	0.377358	0.638889		0.3	0.333333	0.209677		0.288889	0.615385	0.825397		0.633333	0.561404	0.3125
4		0.566667	0.64	0.641026		0.777778	0.0144928	0.25		0.444444	0.475	0.591837		0.277778	0.6	0.09375		0.211111	0.789474	0.985714		0.555556	0.489796	0.5
5		0.544444	0.795918	0.675		0.444444	0.692308	0.56		0.477778	0.880952	0.829787		0.266667	0.291667	0.0461538		0.522222	0.574468	0.309524		0.555556	0.62	0.179487
6		0.466667	0.536585	0.479167		0.577778	0.529412	0.473684		0.522222	0.543478	0.44186		0.466667	0.595238	0.340426		0.422222	0.567568	0.576923		0.522222	0.478261	0.418605
7		0.777778	0.942029	0.85		0.455556	0.475	0.653061		0.444444	0.615385	0.7		0.233333	0.0952381	0.0735294		0.611111	0.333333	0.514286		0.566667	0.18	0.230769
8		0.511111	0.586957	0.55814		0.711111	0.111111	0.384615		0.433333	0.842105	0.529412		0.577778	0.588235	0.421053		0.566667	0.588235	0.157895		0.5	0.577778	0.386364
9		0.622222	0.763636	0.5		0.744444	0.030303	0.391304		0.511111	0.217391	0.465116		0.222222	0.3	0.101449		0.233333	0.809524	0.941176		0.511111	0.5	0.465116
10		0.644444	0.736842	0.75		0.722222	0.140625	0.56		0.488889	0.272727	0.866667		0.333333	0.3	0.20339		0.488889	0.386364	0.577778		0.544444	0.489796	0.575
11		0.433333	0.736842	0.235294		0.655556	0.12069	0.580645		0.5	0.688889	0.636364		0.288889	0.48	0.0625		0.344444	0.419355	0.862069		0.588889	0.603774	0.111111
12		0.455556	0.525	0.55102		0.544444	0.530612	0.3		0.488889	0.5	0.488889		0.5	0.409091	0.488889		0.6	0.37037	0.428571		0.544444	0.416667	0.585366
13		0.355556	0.375	0.263158		0.688889	0.311475	0.428571		0.555556	0.346939	0.8		0.488889	0.488372	0.565217		0.466667	0.560976	0.583333		0.522222	0.478261	0.534884
14		0.577778	0.803922	0.552632		0.8	0.183099	0.166667		0.411111	0.486486	0.423077		0.5	0.613636	0.444444		0.311111	0.535714	0.918033		0.533333	0.680851	0.404762
15		0.377778	0.323529	0.418182		0.633333	0.122807	0.6875		0.5	0.422222	0.659091		0.511111	0.6	0.431818		0.477778	0.534884	0.326087		0.455556	0.475	0.408163
16		0.522222	0.521739	0.534884		0.455556	0.585366	0.458333		0.511111	0.434783	0.604651		0.5	0.488889	0.522727		0.477778	0.547619	0.638298		0.466667	0.571429	0.531915
17		0.288889	1	0.015873		0.611111	0.272727	0.411765		0.477778	0.833333	0.212766		0.488889	0.883721	0.108696		0.5	0.955556	0.0227273		0.477778	0.5	0.382979
18		0.677778	0.819672	0.464286		0.688889	0.163934	0.5		0.533333	0.395833	0.609756		0.377778	0.382353	0.254545		0.5	0.386364	0.6		0.533333	0.25	0.536585
19		0.577778	0.711538	0.459459		0.5	0.477273	0.511111		0.544444	0.3125	0.463415		0.433333	0.657895	0.372549		0.455556	0.609756	0.3125		0.444444	0.75	0.265306
20		0.544444	0.44898	0.65		0.522222	0.617021	0.285714		0.511111	0.521739	0.488372		0.488889	0.976744	0.0217391		0.522222	0.652174	0.186047		0.477778	0.809524	0.12766
21		0.455556	0.512195	0.354167		0.5	0.386364	0.555556		0.477778	0.906977	0.152174		0.411111	0.638889	0.283019		0.5	0.659091	0.488889		0.455556	0.512195	0.3125
22		0.766667	0.971014	0.65		0.666667	0.118644	0.166667		0.566667	0.0392157	0.105263		0.366667	0.5625	0.245614		0.266667	0.625	0.953846		0.477778	0.72093	0.76087
23		0.644444	0.578947	0.4375		0.6	0.351852	0.485714		0.455556	0.475	0.530612		0.444444	0.425	0.530612		0.288889	0.653846	0.873016		0.433333	0.487179	0.7
24		0.455556	0.390244	0.5		0.433333	0.421053	0.666667		0.466667	0.309524	0.680851		0.566667	0.627451	0.447368		0.544444	0.428571	0.475		0.544444	0.346939	0.725
25		0.422222	0.540541	0.384615		0.477778	0.511628	0.565217		0.522222	0.468085	0.452381		0.411111	0.555556	0.264151		0.622222	0.381818	0.588235		0.533333	0.510638	0.380952
26		0.666667	0.916667	0.62069		0.566667	0.4	0.461538		0.433333	0.526316	0.607843		0.688889	0.737705	0.607143		0.3	0.653846	0.809524		0.511111	0.377778	0.545455
27		0.533333	0.531915	0.571429		0.611111	0.314815	0.371429		0.5	0.333333	0.5		0.488889	0.372093	0.565217		0.522222	0.673913	0.302326		0.511111	0.911111	0.0681818
28		0.666667	0.633333	0.655172		0.511111	0.488889	0.659091		0.4	0.6	0.722222		0.422222	0.315789	0.54902		0.488889	0.302326	0.608696		0.555556	0.4	0.487179
29		0.422222	0.868421	0.137255		0.533333	0.479167	0.390244		0.6	0.685185	0.371429		0.555556	0.7	0.435897		0.5	0.622222	0.25		0.533333	0.574468	0.428571
30		0.666667	0.79661	0.466667		0.455556	0.707317	0.4375		0.522222	0.744681	0.52381		0.277778	0.625	0.0461538		0.622222	0.581818	0.147059		0.522222	0.553191	0.0952381
31		0.822222	0.945205	0.5		0.588889	0.358491	0.555556		0.533333	0.458333	0.585366		0.333333	0.3	0.220339		0.244444	0.545455	0.880597		0.411111	0.555556	0.509434
32		0.633333	0.75	0.69697		0.444444	0.35	0.693878		0.522222	0.212766	0.666667		0.433333	0.307692	0.56		0.255556	0.652174	0.893939		0.477778	0.428571	0.744681
33		0.733333	0.863636	0.652174		0.733333	0.2	0.25		0.577778	0.384615	0.459459		0.388889	0.571429	0.333333		0.566667	0.607843	0.368421		0.511111	0.847826	0.209302
34		0.511111	0.955556	0.113636		0.8	0.0422535	0.111111		0.533333	0.957447	0.0714286		0.366667	0.363636	0.125		0.188889	0.705882	0.972222		0.533333	0.5625	0.414634
35		0.544444	0.530612	0.45		0.566667	0.48	0.435897		0.4	0.583333	0.584906		0.433333	0.461538	0.14		0.477778	0.47619	0.446809		0.533333	0.416667	0.292683
36		0.822222	0.876712	0.5625		0.666667	0.288136	0.5		0.522222	0.595745	0.404762		0.266667	0.5	0.169231		0.322222	0.586207	0.816667		0.388889	0.647059	0.490909
37		0.633333	0.839286	0.575758		0.522222	0.382979	0.452381		0.5	0.688889	0.5		0.255556	0.391304	0.0151515		0.266667	0.583333	0.938462		0.5	0.377778	0.386364
38		0.7	0.888889	0.846154		0.511111	0.608696	0.372093		0.488889	0.681818	0.377778		0.5	0.4	0.636364		0.311111	0.607143	0.836066		0.522222	0.489362	0.452381
39		0.677778	0.916667	0.206897		0.777778	0.202899	0		0.522222	0.891304	0.0232558		0.333333	0.833333	0.0169492		0.466667	0.880952	0.191489		0.511111	0.934783	0
40		0.711111	0.873016	0.423077		0.466667	0.642857	0.340426		0.433333	0.846154	0.26		0.622222	0.872727	0.617647		0.255556	0.652174	0.939394		0.544444	0.604167	0.463415
41		0.677778	0.733333	0.551724		0.655556	0.152542	0.6		0.466667	0.463415	0.604167		0.377778	0.411765	0.272727		0.422222	0.605263	0.686275		0.488889	0.627907	0.695652
42		0.755556	1	0.454545		0.477778	0.833333	0.276596		0.477778	0.767442	0.434783		0.522222	0.304348	0.581395		0.455556	0.585366	0.458333		0.422222	0.657895	0.333333
43		0.533333	0.531915	0.571429		0.511111	0.533333	0.545455		0.455556	0.317073	0.541667		0.466667	0.5	0.255319		0.355556	0.4375	0.877193		0.511111	0.521739	0.325581
44		0.533333	0.382979	0.619048		0.466667	0.414634	0.625		0.522222	0.391304	0.604651		0.477778	0.604651	0.456522		0.577778	0.372549	0.342105		0.488889	0.477273	0.533333
45		0.722222	0.846154	0.625		0.677778	0.0833333	0.413793		0.433333	0.394737	0.509804		0.244444	0.318182	0.0895522		0.333333	0.533333	0.898305		0.433333	0.5	0.72549
46		0.744444	0.791045	0.772727		0.488889	0.627907	0.456522		0.555556	0.54	0.692308		0.555556	0.387755	0.6		0.488889	0.372093	0.565217		0.588889	0.377358	0.388889
47		0.755556	0.911765	0.52381		0.411111	0.472222	0.509434		0.511111	0.76087	0.604651		0.255556	0.608696	0.0606061		0.5	0.577778	0.386364		0.477778	0.55814	0.304348
48		0.744444	0.955224	0.318182		0.7	0.0967742	0.37037		0.5	0.333333	0.681818		0.3	0.307692	0.0634921		0.266667	0.75	0.923077		0.522222	0.630435	0.348837
49		0.511111	0.622222	0.5		0.7	0.15873	0.423077		0.466667	0.609756	0.479167		0.311111	0.535714	0.147541		0.311111	0.814815	0.741935		0.533333	0.583333	0.512195
50		0.755556	0.925373	0.681818		0.533333	0.404255	0.47619		0.4	0.777778	0.735849		0.733333	0.876923	0.541667		0.511111	0.695652	0.325581		0.511111	0.891304	0.488372
51		0.544444	0.583333	0.536585		0.522222	0.468085	0.571429		0.455556	0.325	0.55102		0.4	0.333333	0.471698		0.544444	0.625	0.585366		0.566667	0.42	0.589744
52		0.544444	0.333333	0.634146		0.511111	0.391304	0.581395		0.533333	0.212766	0.738095		0.477778	0.5	0.468085		0.544444	0.285714	0.7		0.511111	0.866667	0.113636
53		0.666667	0.881356	0.566667		0.711111	0.238095	0.423077		0.555556	0.408163	0.575		0.2	0.388889	0.0704225		0.266667	0.666667	0.861538		0.544444	0.4375	0.341463
54		0.666667	0.847458	0.6		0.577778	0.215686	0.447368		0.488889	0.318182	0.533333		0.433333	0.657895	0.27451		0.322222	0.482759	0.883333		0.533333	0.425532	0.738095
55		0.777778	0.985507	0.5		0.677778	0.116667	0.413793		0.477778	0.906977	0.456522		0.3	0.653846	0		0.3	0.769231	0.888889		0.488889	0.409091	0.422222
56		0.455556	0.5	0.591837		0.544444	0.229167	0.585366		0.477778	0.372093	0.652174		0.477778	0.404762	0.446809		0.488889	0.659091	0.333333		0.566667	0.666667	0.210526
57		0.777778	0.942029	0.6		0.655556	0.103448	0.516129		0.544444	0.77551	0.475		0.4	0.555556	0.150943		0.288889	0.615385	0.84127		0.566667	0.372549	0.368421
58		0.511111	0.555556	0.522727		0.466667	0.341463	0.541667		0.566667	0.176471	0.263158		0.511111	0.956522	0		0.355556	0.6875	0.842105		0.577778	0.627451	0.5
59		0.588889	0.653846	0.675676		0.733333	0.0909091	0.130435		0.477778	0.44186	0.695652		0.466667	0.333333	0.531915		0.533333	0.375	0.512195		0.5	0.272727	0.577778
60		0.522222	0.553191	0.642857		0.444444	0.74359	0.4		0.488889	0.636364	0.311111		0.477778	0.380952	0.468085		0.488889	0.613636	0.444444		0.444444	0.475	0.571429
61		0.577778	0.705882	0.473684		0.477778	0.571429	0.531915		0.466667	0.52381	0.319149		0.566667	0.6	0.410256		0.533333	0.723404	0.238095		0.533333	0.617021	0.238095
62		0.744444	1	0.304348		0.5	0.733333	0.363636		0.444444	0.825	0.306122		0.344444	0.580645	0.172414		0.366667	0.575758	0.785714		0.533333	0.446809	0.404762
63		0.555556	0.44898	0.475		0.544444	0.530612	0.4		0.411111	0.540541	0.384615		0.533333	0.6875	0.463415		0.511111	0.565217	0.395349		0.5	0.555556	0.363636
64		0.488889	0.674419	0.413043		0.511111	0.782609	0.27907		0.433333	0.666667	0.32		0.522222	0.608696	0.44186		0.488889	0.604651	0.369565		0.466667	0.585366	0.354167
65		0.5	0.577778	0.75		0.444444	0.538462	0.58		0.5	0.636364	0.422222		0.344444	0.548387	0.0862069		0.511111	0.933333	0.0454545		0.555556	0.857143	0
66		0.766667	0.720588	0.666667		0.788889	0.171429	0.473684		0.444444	0.5	0.44898		0.333333	0.4	0.220339		0.2	0.611111	0.929577		0.466667	0.333333	0.510638
67		0.577778	0.921569	0.447368		0.511111	0.956522	0.0465116		0.5	0.888889	0.204545		0.255556	0.478261	0.0757576		0.488889	0.976744	0.0434783		0.522222	0.468085	0.190476
68		0.522222	0.808511	0.142857		0.5	0.522727	0.4		0.533333	0.787234	0.285714		0.277778	0.458333	0.184615		0.555556	0.571429	0.225		0.411111	0.666667	0.433962
69		0.492537	0.375	0.558824		0.522222	0.553191	0.5		0.544444	0.55102	0.4		0.422222	0.513514	0.615385		0.4	0.611111	0.584906		0.555556	0.571429	0.6
70		0.8	0.930556	0.705882		0.711111	0.0793651	0.269231		0.466667	0.585366	0.770833		0.311111	0.555556	0.016129		0.277778	0.44	0.90625		0.522222	0.340426	0.571429
71		0.766667	0.955882	0.285714		0.755556	0.164179	0.227273		0.444444	0.8	0.326531		0.288889	0.64	0.015625		0.277778	0.88	0.828125		0.455556	0.575	0.367347
72		0.677778	0.868852	0.75		0.611111	0.218182	0.294118		0.488889	0.704545	0.533333		0.311111	0.357143	0.213115		0.444444	0.487179	0.5		0.555556	0.32	0.358974
73		0.544444	0.530612	0.625		0.488889	0.545455	0.511111		0.411111	0.5	0.490566		0.488889	0.386364	0.733333		0.522222	0.468085	0.619048		0.466667	0.463415	0.604167
74		0.455556	0.487805	0.5		0.444444	0.5	0.530612		0.533333	0.638298	0.309524		0.522222	0.673913	0.581395		0.488889	0.568182	0.311111		0.422222	0.621622	0.519231
75		0.777778	0.869565	0.4		0.833333	0.027027	0.133333		0.466667	0.47619	0.638298		0.288889	0.16	0.140625		0.744444	0.0909091	0.434783		0.511111	0.288889	0.272727
76		0.688889	0.901639	0.607143		0.477778	0.953488	0.0652174		0.444444	0.525	0.489796		0.477778	0.534884	0.586957		0.211111	0.789474	0.928571		0.544444	0.520833	0.365854
77		0.611111	0.563636	0.470588		0.566667	0.46	0.487179		0.588889	0.509434	0.444444		0.444444	0.538462	0.4		0.5	0.644444	0.409091		0.566667	0.52	0.512821
